# Supplementary material for: TRIC-A Loss Sensitizes the Heart to β-Adrenergic Stress and Drives Cardiomyocyte Death and Fibrosis
Source: Biomolecules. 2026 Jan 23;16(2):181. doi: 10.3390/biom16020181 (PMC12937667; doi:10.3390/biom16020181)
Supplement: Supplementary file 1 [file biomolecules-16-00181-s001.zip]

Archive with 1 entries (1 files):
- biomolecules-4093635-supplementary.pdf
